# Supplementary material for: COVID-19 mortality prediction using ensemble learning and grey wolf optimization
Source: PeerJ Comput Sci. 2023 Feb 24;9:e1209. doi: 10.7717/peerj-cs.1209 (PMC10280255; doi:10.7717/peerj-cs.1209)
Supplement: Supplemental Information 1 [file peerj-cs-09-1209-s001.zip]

Archive with 16 entries (14 files):
- code/
- code/data/
- code/data/covid_19.xlsx
- code/data_processing.py
- code/eda.py
- code/gwo.py
- code/optimization.py
- code/performance.py
- code/study_ensemble1.py
- code/study_ensemble2.py
- code/study_ensemble3.py
- code/training_ert.py
- code/training_gb.py
- code/training_knn.py
- code/training_rf.py
- code/training_svm.py
