# Supplementary material for: COVID-19 mortality prediction using ensemble learning and grey wolf optimization
Source: PeerJ Comput Sci. 2023 Feb 24;9:e1209. doi: 10.7717/peerj-cs.1209 (PMC10280255; doi:10.7717/peerj-cs.1209)
Supplement: Supplemental Information 1 [file peerj-cs-09-1209-s001.zip › code/gwo.py]

import random
import copy   
 
 
class greywolf:
  def __init__(self, fitness, dim, minx, maxx, seed):
    self.rnd = random.Random(seed)
    self.position = [0.0 for i in range(dim)]
 
    for i in range(dim):
      self.position[i] = ((maxx - minx) * self.rnd.random() + minx)
 
    self.fitness = fitness(self.position) # current fitness
 
 
 
# Grey Wolf Optimization (GWO)
def gwo(fitness, max_iter, n, dim, minx, maxx):
    rnd = random.Random(0)
    # generate n random wolves
    population = [ greywolf(fitness, dim, minx, maxx, w) for w in range(n)]
    # sorting the population of wolves
    population = sorted(population, key = lambda temp: temp.fitness)
    # get three best solutions
    alpha_wolf, beta_wolf, gamma_wolf = copy.copy(population[: 3])
    # main loop of gwo
    #===================================
    Iter = 0
    while Iter < max_iter:
        # print iteration number and best fitness value after every 10 iterations
        if Iter % 10 == 0 and Iter > 1:
            print("Iter = " + str(Iter) + " best fitness = %.3f" % alpha_wolf.fitness)
        # linearly decreased from 2 to 0
        a = 2*(1 - Iter/max_iter)
        # updating each population member with the help of best three members
        for i in range(n):
            A1, A2, A3 = a * (2 * rnd.random() - 1), a * (
              2 * rnd.random() - 1), a * (2 * rnd.random() - 1)
            C1, C2, C3 = 2 * rnd.random(), 2*rnd.random(), 2*rnd.random()
 
            X1 = [0.0 for i in range(dim)]
            X2 = [0.0 for i in range(dim)]
            X3 = [0.0 for i in range(dim)]
            Xnew = [0.0 for i in range(dim)]
            for j in range(dim):
                X1[j] = alpha_wolf.position[j] - A1 * abs(
                  C1 * alpha_wolf.position[j] - population[i].position[j])
                X2[j] = beta_wolf.position[j] - A2 * abs(
                  C2 *  beta_wolf.position[j] - population[i].position[j])
                X3[j] = gamma_wolf.position[j] - A3 * abs(
                  C3 * gamma_wolf.position[j] - population[i].position[j])
                Xnew[j]+= X1[j] + X2[j] + X3[j]
             
            for j in range(dim):
                Xnew[j]/=3.0
            # fitness calculation for new solution
            fnew = fitness(Xnew)
            # greedy selection
            if fnew < population[i].fitness:
                population[i].position = Xnew
                population[i].fitness = fnew       
        # sorting the population of wolves
        population = sorted(population, key = lambda temp: temp.fitness)
        # get three best solutions
        alpha_wolf, beta_wolf, gamma_wolf = copy.copy(population[: 3])
        Iter+= 1
    # end-loop
    #===================================
    # returning the best solution
    return alpha_wolf.position
           
